# Supplementary material for: Three foxg1 paralogues in lampreys and gnathostomes—brothers or cousins?
Source: Front Cell Dev Biol. 2024 Jan 2;11:1321317. doi: 10.3389/fcell.2023.1321317 (PMC10789856; doi:10.3389/fcell.2023.1321317)
Supplement: Supplementary file 1 [file Presentation1.zip]

Archive with 7 entries (7 files):
- Image 1.jpg
- Image 2.jpg
- Image 3.jpg
- Image 4.jpg
- Image 5.jpg
- Image 6.jpg
- Image 7.jpg
